# Supplementary material for: Socio-Demographic, Lifestyle, and Clinical Characteristics of Early and Later Weight Status in Older Adults: Secondary Analysis of the ASPREE Trial and ALSOP Sub-Study
Source: Geriatrics (Basel). 2023 Jun 29;8(4):71. doi: 10.3390/geriatrics8040071 (PMC10366913; doi:10.3390/geriatrics8040071)
Supplement: Supplementary file 1 [file geriatrics-08-00071-s001.zip]

Archive with 1 entries (1 files):
- geriatrics-2257714-supplementary.pdf
